# Supplementary material for: Physical activity and its correlates among school teachers in a semi-urban district of Nepal
Source: PLOS Glob Public Health. 2023 Oct 23;3(10):e0002000. doi: 10.1371/journal.pgph.0002000 (PMC10593206; doi:10.1371/journal.pgph.0002000)
Supplement: S1 Data — (CSV) [file pgph.0002000.s002.csv]

ID	month	day	school_name	school_address	Teaching_level	Teaching_subject	MOBNUM	EMAIL	FACEBOOK	SBP	DBP	Waist	weight	height	sex	age	teaching_years	caste	education_level	marital_status	FamilyTyp	Viber	travelTime	WalableArea	Transportation	GroundPark	adequatePA	NeighPaFacility	gym	footballVolley	criket	swimming	badminton	tabletennis	NeighPaOther	NeighPaOtherspeci	PAContra	PAcontraSpecify	HomePAFacility	agriculture	livestock	exerciseEquip	bicycle	kitchengarden	garden	HomePAOthers	HomePaOtherSpecify	teachingmethod	tvhours
2	6	17	31	3	2	3	9849042549	prajapati_kunchhe@yahoo.com	prajapati_kunchhe@yahoo.com	129	87	82	55	162	1	37	2	2	3	1	2	0	5	1	3	0	1	1	0	1	0	0	0	0	0		0		1	1	0	0	1	1	0	0		3	0
37	6	15	31	3	2	1	9841962576	rabindra.shrestha2015@gmail.com	neel_gaganrab@hotmail.com	108	69	94	70	161	1	33	14	2	3	1	2	0	20	1	3	1	0	0		0					0		0		0					0	0			3	0
45	6	15	31	3	1	3		bupendra9808030587@gmail.com	bhupen550@yahoo.com	159	107	103	87	165	1	33	7	5	1	1	2	0	15	1	3	0	0	1	1	1	0	0	1	0	0		0		0					0	0			3	0
59	6	15	31	3	1	3	9841621125	pohas2012@gmail.com	hari sundar	138	78	97	70	100	1	38	10	2	3	1	2	1	20	1	3	1	0	1	0	1	0	0	0	0	0		0		0					0	0			3	1
65	6	19	31	3	1	3	9841654694	krishnasst335@gmail.com	krishna	126	71	83	60	157	1	36	6	2	2	1	2	0	1	0	1	0	1	1	1	1	0	1	1	1	0		0		1	1	0	0	0	0	0	0		3	1
66	6	19	31	3	2	3	9841864494	sanyosh2003@yahoo.com	santosh paudel	121	86	97	75	170	1	31	7	5	3	1	2	1	6	1	3	0	0	1	1	0	0	0	1	1	0		0		0					0	0			3	2
39	6	15	31	3	1	1	9841394857	jagadish@yahoo.com	jagadish	120	81	95	72	161	1	50	24	2	2	1	1	1	5	1	3	1	0	1	1	1	0	1	1	1	0		0		1	1	0	0	0	1	0	0		3	0
43	6	15	31	3	2	3	9841358032	jibanathadhikari@gamail.com		114	67	97	63	165	1	57	40	5	3	1	2	0	30	1	1	0	0	0		0					0		1		1	1	0	0	0	0	0	0		3	2
47	6	15	31	3	2	3	9849556608	deviprasad_bhattarai4@yahoo.com	devi prasad bhattarai	128	70	102	72	165	1	50	25	5	3	1	1	0	10	1	3	1	0	0		0					0		1		0					0	0			3	0
52	6	15	31	3	1	3	9841291415			124	76	97	68	153	1	48	23	2	1	1	2	1	15	1	3	1	1	1	0	0	0	0	1	0	0		0		0					0	0			3	0
60	6	15	31	3	2	1	9841358771	bgoodg@gmail.com	buddhi kuamar shrestha	131	88	107	76	157	1	49	29	2	3	1	1	1	8	1	3	0	0	1	0	0	0	1	1	0	0		0		1	0	0	0	0	1	1	0		3	0
61	6	19	31	3	2	3	9841462602	ils9841462602@gmail.com	shrestha ishwor	105	72	97	65	158	1	48	25	2	2	1	2	0	1	1	1	0	0	1	0	0	0	0	1	1	0		0		1	0	0	0	1	1	1	0		3	0
62	6	19	31	3	2	3	9841865736	kamalpbhattarai@yahoo.com	kamal bhattarai	133	58	86	51	157	1	49	29	5	3	1	1	1	15	1	3	0	1	1	1	0	0	0	1	0	0		0		1	1	0	0	0	0	0	0		3	0
63	6	19	31	3	2	3	9841418520	hari_bdrs@yahoo.com	shrestha hari	142	99	97	77	165	1	48	25	2	2	1	1	1	10	1	3	1	0	1	0	0	0	1	0	0	0		0		1	1	0	0	1	0	0	0		3	0
35	6	17	31	3	1	2	9813164375	krishchandu@yahoo.com	unikraz@yahoo.com	108	73	81	61	168	1	26	1	2	2	2	1	1	5	1	1	1	0	1	0	0	0	0	1	0	0		0		0					0	0			3	0
57	6	15	31	3	1	1	9843287081	amritadawadi58@yahoo.com	amritadawadi58@yahoo.com	105	63	91	57	150	2	28	3	5	2	1	2	1	100	1	4	0	0	1	0	0	0	0	1	0	0		0		1	0	0	0	0	1	0	0		3	1
40	6	15	31	3	2	2	9849757304			106	61	101	63	150	2	41	11	2	3	1	1	1	15	1	1	1	1	0		0					0		0		0					0	0			3	0
41	6	15	31	3	2	3	9849087306	jamunakunwar51@gmail.com	januma kunwar	103	62	93	57	152	2	35	13	5	3	1	1	1	5	1	1	1	0	1	0	0	0	0	1	1	0		0		1	0	0	1	0	0	0	0		3	2
42	6	15	31	3	2	3	9841645115	saneeka.stha@gmail.com	saneeka shrestha	118	73	82	56	155	2	30	10	2	3	1	1	1	20	1	4	1	1	1	1	1	1	1	1	1	0		1	nerve problem	1	1	0	0	1	0	0	0		3	0
49	6	15	31	3	1	3	9849405714			105	73	99	63	155	2	40	9	5	2	1	1	1	45	0	4	1	0	0		0					0		0		0					0	0			3	1
1	6	15	31	3	1	1	9851043939	sapanarajthala@gmail.com		115	74	91	65	157	2	45	8	2	2	1	1	1	60	1	1	1	1	0		0					0		1	problem in leg	1	0	0	0	0	1	1	0		3	0
34	6	15	31	3	1	3				119	84	92	60	150	2	45	25	5	3	1	1	0	60	1	4	1	1	0		0					0		1		0					0	0			3	0
36	6	15	31	3	1	1	9851043939	sapanarajthala@gmail.com		115	74	91	65	157	2	45	8	2	2	1	1	1	60	1	3	1	1	0		0					0		1	leg problem	1	0	0	0	0	1	1	0		3	0
38	6	15	31	3	1	1	9849128731			104	78	97	62	145	2	50	28	2	1	1	2	0	25	1	1	0	1	0		0					0		0		1	0	0	0	1	1	0	0		3	0
44	6	15	31	3	1	1	9841611452			92	55	86	59	155	2	46	30	2	2	1	1	1	30	1	1	1	1	1	0	0	0	0	0	0	1	yoga	1	hypertension	0					0	0			3	0
46	6	15	31	3	1	2	9810282033			136	90	111	79	147	2	50	10	1	1	1	2	0	60	1	4	1	1	0		0					0		0		0					0	0			3	0
48	6	15	31	3	1	3	9841408067			127	89	100	78	152	2	50	33	2	1	1	2	0	130	1	4	1	1	1	1	0	0	0	1	0	0		0		0					0	0			3	2
50	6	15	31	3	1	3	9841652001			93	70	89	61	152	2	49	28	5	2	1	1	1	30	0	1	0	1	0		0					0		1		1	0	0	0	0	1	1	0		3	1
51	6	15	31	3	1	1	9843151382			109	66	74	46	141	2	56	29	5	1	1	2	0	40	0	4	0	0	1	1	0	0	0	1	0	0		0		1	0	0	0	0	1	0	0		3	0
53	6	15	31	3	1	3	9841375767			109	69	95	66	139	2	49	26	2	2	1	1	0	30	1	1	0	1	0		0					0		0		0					0	0			3	0
54	6	15	31	3	1	3	9841186321			105	64	109	69	147	2	55	29	2	2	1	1	0	10	1	1	1	1	1	1	1	0	0	1	0	0		0		1	0	0	1	0	1	0	0		3	1
55	6	15	31	3	1	3	9849329543			106	64	89	44	106	2	54	10	5	1	1	1	0	10	1	1	1	1	0		0					0		0		0					0	0			3	0
56	6	15	31	3	1	3	9841021321			160	98	99	67	150	2	50	25	2	1	1	2	1	60	1	4	1	1	0		0					0		0		1	0	0	1	1	0	0	0		3	0
64	6	19	31	3	1	2	9841587902			129	78	89	53	144	2	53	30	2	2	1	1	1	60	1	4	0	1	1	1	0	0	0	0	0	0		1		0					0	0			3	0
58	6	15	31	3	2	3	9840175590			143	82	108	80	156	2	48	30	5	5	2	1	1	60	0	4	0	0	0		0					0		0		0					0	0			3	1
3	6	18	33	3	2	3	9841600759	rishawnepal@yahoo.com	rishav nepal	123	80	107	86	171	1	35	5	5	3	1	1	0	15	1	3	1	0	1	0	1	0	0	0	0	0		0		0					0	0			3	3
8	6	18	33	3	1	3	9851171671	thapasuraj34@gmail.com	suraj444954@yahoo.com	111	72	112	86	170	1	41	14	5	3	1	2	1	30	0	3	0	0	0		0					0		0		0					0	0			3	1
9	6	18	33	3	2	3	9841393794	bijaycharan@gmail.com	shresthabijay	107	67	85	62	165	1	39	15	2	3	1	1	1	15	1	3	0	1	1	1	0	0	0	1	0	0		0		0					0	0			3	1
18	6	18	33	3	1	3	9841437172		b.n.bade	146	91	98	81	166	1	42	19	2	1	1	2	1	5	1	3	0	1	0		0					0		0		1	1	0	0	0	0	0	0		3	1
21	6	18	33	3	1	3	9841358186	rajendraprajapati@gmail.com	rajendra prajapati	133	74	111	83	160	1	38	18	2	2	1	2	0	15	1	3	0	1	1	1	1	0	0	1	0	0		0		1	1	0	1	0	0	0	0		3	0
7	6	18	33	3	2	1	9803203677	keshabcs624@gmail.com		131	91	91	67	164	1	46	25	2	3	1	1	1	10	1	3	0	0	1	1	1	0	1	1	1	0		0		0					0	0			3	1
16	6	18	33	3	1	3	9841257388	ps_stha@hotmail.com	prakash shrestha	119	72	100	73	168	1	46	23	2	2	1	1	1	20	1	3	0	0	1	1	1	1	0	1	1	0		1		1	1	1	0	0	1	0	0		3	0
20	6	18	33	3	1	3	9843637580		ram kumar dhakal	113	64	97	65	165	1	45	29	5	1	1	1	1	40	1	3	1	0	1	1	0	0	1	1	0	0		0		1	0	0	1	0	0	0	0		3	2
22	6	18	33	3	1	3	9841472994			150	81	105	82	173	1	50	34	2	1	1	2	0	15	1	2	0	0	0		0					0		0		1	1	0	0	0	0	1	0		3	0
15	6	18	33	3	2	3	9849176334	razu_zapu@yahoo.com	razu_zapu@yahoo.com	132	82	100	75	164	1	28	5	2	2	2	2	1	5	1	1	0	1	1	1	1	0	0	0	0	0		0		1	1	0	0	0	1	0	0		3	1
13	6	18	33	3	1	3	9818389757	rukiikarki6@gmail.com		108	67	87	60	160	2	28	6	5	1	1	1	0	30	0	4	0	1	0		0					0		0		1	0	0	1	0	0	0	0		3	1
6	6	18	33	2	1	1	9849557782			180	74	97	74	158	2	35	13	2	2	1	2	1	25	1	1	1	0	1	1	1	0	1	1	1	0		0		1	0	0	0	0	1	1	0		3	0
10	6	18	33	3	1	3	9841098294	harishrbha94@gmail.com		136	75	98	71	160	2	43	20	2	1	1	2	0	6	1	1	0	0	0		0					0		1		1	0	0	0	0	1	0	0		3	0
11	6	18	33	3	1	3	9847837967			90	63	80	47	152	2	35	5	5	3	1	1	0	15	1	4	0	1	0		0					0		0		0					0	0			3	0
14	6	18	33	3	1	3	9841547343	anushrestha2000@gmail.com		97	63	89	63	153	2	42	22	2	2	1	1	1	30	1	3	0	1	0		0					0		0		0					0	0			3	0
17	6	18	33	3	2	3	9841395706			139	92	93	62	164	2	40	15	2	2	1	2	1	10	0	3	0	1	0		0					0		0		0					0	0			3	1
19	6	18	33	3	2	3	9841793963	draupadiadhikari@gmail.com		129	77	86	60	153	2	33	8	5	2	1	2	1	10	0	6	0	0	0		0					0		0		0					0	0			3	1
23	6	18	33	3	2	1	9841308304			119	77	92	53	150	2	56	15	2	2	1	1	0	85	1	4	0	1	1	0	0	0	0	1	1	0		1	leg pain	1	1	0	1	1	1	1	1	water well	3	0
12	6	18	33	3	1	3	9841795122			104	55	102	74	160	2	35	9	2	2	2	2	1	50	1	1	0	1	0		0					0		0		0					0	0			3	1
166	7	13	44	4	2	3	9841707563	deepak143@hotmail.com		98	62	80	50	165	1	42	12	5	3	1	1	0	60	1	4	0	0	0		0					0		0		1	0	0	0	0	1	0	0		3	2
168	7	13	44	4	1	3	9841178893	karkeerk@gmail.com		129	81	110	79	168	1	43	15	5	3	1	2	1	20	0	2	0	0	1	1	0	0	0	0	0	0		0		1	0	0	0	0	1	0	0		3	0
177	7	13	44	4	2	3	9851151436	sapkotamahesh@gmail.com		122	92	90	59	158	1	41	15	5	3	1	2	1	40	1	3	0	0	0		0					0		0		0					0	0			3	1
178	7	13	44	4	1	1	9841299667			132	97	81	54	161	1	42	21	2	1	1	2	1	10	0	3	0	0	0		0					0		0		0					0	0			3	0
180	7	13	44	4	1	3	9843468064	kumarneupane496@gmail.com		115	86	96	65	160	1	42	20	5	1	1	2	0	10	1	1	0	0	1	0	0	0	0	0	1	0		0		1	1	1	0	1	1	1	0		3	2
182	7	13	44	4	1	3	9841394610	mahendrashrestha@gmail.com		127	74	97	68	164	1	42	18	2	3	1	1	1	10	1	3	0	0	1	0	0	0	0	1	1	0		0		1	0	0	0	0	1	0	0		3	1
167	7	13	44	4	2	3	9843626272			142	84	96	65	160	1	57	34	5	3	1	1	1	18	1	1	0	1	0		0					0		0		0					0	0			3	0
169	7	13	44	4	1	3	9841693012			145	93	103	76	163	1	55	35	5	2	1	2	1	20	0	3	0	0	0		0					0		0		1	1	1	0	0	1	1	0		1	1
173	7	13	44	4	2	2	9818968707	janak.neupane27@gmail.com	janak272441@yahoo.com	108	65	103	65	153	1	50	20	5	2	1	2	1	25	1	3	1	0	1	0	1	0	0	1	0	0		1	knee problem	1	1	1	0	0	1	1	0		3	3
176	7	13	44	4	2	3				138	91	98	75	163	1	49	24	5	3	1	2	1	30	1	3	0	0	1	1	1	0	0	0	0	0		0		1	1	0	0	0	1	0	0		3	0
179	7	13	44	4	1	3	9841604955		mahendra raya	161	93	91	64	165	1	56	34	2	2	1	1	1	30	1	4	0	0	0		0					0		0		1	0	0	1	0	0	0	0		3	1
181	7	13	44	4	1	3	9843743104	neupane.raghu@yahoo.com		143	103	42	94	178	1	52	17	5	2	1	2	1	5	1	4	1	1	0		0					0		0		1	1	0	0	0	1	1	0		3	1
183	7	13	44	4	1	3	9841099274			123	86	103	85	176	1	52	25	5	1	1	2	1	20	1	1	0	0	0		0					0		1		1	1	1	0	0	1	1	0		3	2
184	7	13	44	4	1	3				110	66	104	79	168	1	48	24	5	1	1	1	1	20	1	3	0	0	0		0					0		0		1	1	1	0	1	1	1	0		3	2
171	7	13	44	4	2	3	9849013600			119	70	96	75	155	2	23	2	5	3	1	2	1	30	1	4	0	0	0	0	0					0		1		1	1	0	0	0	1	1	0		3	2
163	7	13	44	4	2	1	9849280855			94	61	87	51	143	2	41	9	5	3	1	1	0	90	1	4	1	0	1	0	1	0	0	0	0	0		1	back pain	1	1	0	0	0	1	1	0		3	1
165	7	13	44	4	2	3	9841795267			105	70	96	55	144	2	43	23	5	3	1	1	0	30	1	1	1	1	0		0					0		1		1	1	0	0	1	0	0	0		3	0
170	7	13	44	4	1	3	9841967571			113	73	109	76	153	2	42	16	5	3	1	2	0	20	1	2	1	1	0		0					0		0		1	1	0	0	0	1	1	0		3	0
172	7	13	44	4	1	3	9841654836			123	94	96	70	169	2	44	20	5	2	1	1	0	30	1	1	0	0	0		0					0		1	knee problem	1	0	0	0	0	1	0	0		3	1
174	7	13	44	4	1	3	9843151591			105	65	92	55	155	2	30	7	5	3	1	2	1	15	1	1	0	1	0		0					0		0		1	1	0	0	0	0	0	0		3	1
175	7	13	44	4	1	3	9849201818			111	79	88	56	140	2	30	6	5	3	1	2	1	15	1	1	0	1	0		0					0		0		1	1	0	0	0	0	0	0		3	1
164	7	13	44	4	1	3	9851024240			144	70	107	71	151	2	45	25	5	2	1	1	1	15	1	3	0	1	0		0					0		0		0					0	0			3	1
125	7	11	13	1	2	3	9841056811			120	78	99	78	164	1	44	26	5	3	1	1	0	10	1	3	0	0	1	1	1	0	1	1	0	0		0		0					0	0			3	0
128	7	11	13	1	2	3	9869562207		yogendra pokherel	128	81	91	55	159	1	44	28	5	3	1	1	0	35	1	4	0	1	1	0	0	0	0	0	1	0		1	stomach pain	1	1	0	0	0	0	0	0		3	1
130	7	11	13	1	2	1	9843021107	keman.dhungana@gmail.com	hemandhungana@yahoo.com	132	69	100	79	166	1	30	3	5	3	1	2	1	20	1	3	0	0	1	1	0	1	1	0	0	0		0		1	1	1	0	1	1	1	0		3	0
124	7	11	13	1	2	3	9841621596			143	86	105	78	160	1	59	35	2	3	1	2	1	10	1	3	0	1	0		0					0		0		0					0	0			3	1
126	7	11	13	1	1	1	9841336714			181	97	107	90	168	1	56	36	2	1	1	2	0	30	0	1	1	0	0		0					0		1	htn, hyoithyroidism	0					0	0			2	0
129	7	11	13	1	1	2	9813012401			153	86	84	58	164	1	55	18	2	2	1	2	0	10	1	4	0	1	0		0					0		1	leg problem	0					0	0			3	1
132	7	11	13	1	1	3	9841466190			133	83	95	71	168	1	50	29	5	3	1	1	1	10	1	3	0	1	0		0					0		1		0					0	0			3	1
135	7	11	13	1	2	3	9841395100			133	93	101	72	163	1	50	30	2	3	1	1	1	2	1	3	1	0	1	1	0	0	1	0	0	0		0		0					0	0			3	0
122	7	11	13	1	1	3	9841791396			127	87	87	55	143	2	33	11	2	2	1	2	0	5	1	1	0	1	1	0	0	0	0	1	0	0		0		0					0	0			3	0
123	7	11	13	1	1	3	9841264264			135	93	86	64	153	2	32	11	5	2	1	2	0	60	1	3	1	0	0		0					0		0		1	1	1	0	0	0	0	0		3	2
131	7	11	13	1	1	3	9841130700			111	69	107	74	154	2	42	14	2	2	1	2	1	60	1	4	0	1	0		0					0		1		1	0	0	0	0	1	1	0		3	0
133	7	11	13	1	2	3				114	73	88	64	157	2	34	24	2	3	1	1	0	30	1	1	0	0	1	0	0	0	0	1	0	0		0		1	1	0	0	0	0	0	0		3	1
127	7	11	13	1	1	1	984189273			143	88	93	60	152	2	55	25	2	2	1	2	1	30	1	4	0	0	0		0					0		1	leg problem	1	0	0	0	0	0	1	0		3	0
136	7	11	13	1	1	3				115	75	78	50	139	2	50	23	2	1	1	2	0	5	1	1	1	1	0		0					0		0		1	0	0	0	0	1	0	0		3	0
137	7	11	13	1	1	3	9841466222			124	64	105	64	155	2	50	20	2	2	1	1	1	5	1	4	0	0	0		0					0		1		0					0	0			3	0
134	7	11	13	1	1	3	986083989		sushila basnet	111	71	73	48	160	2	18	1	2	1	2	1	0	25	1	3	0	1	1	0	0	0	0	1	0	0		0		1	1	0	0	0	1	1	0		3	0
81	6	22	16	1	2	3	9841113958	twnraks@gmail.com	nepali rakesh rakesh	136	91	95	63	150	1	28	7	2	2	1	2	0	10	1	3	0	0	1	1	0	0	0	1	0	0		0		1	1	0	0	0	1	0	0		3	1
88	6	22	16	1	2	3	9840058885	chandraksl786@gmail.com	chandra shekhar kasula	127	74	101	87	176	1	28	8	2	2	1	2	1	45	1	1	0	0	0		0					0		1	headache	1	1	0	0	0	0	0	0		3	1
103	6	22	16	1	1	3	9818117888			135	76	85	67	169	1	19	1	2	2	1	1	0	60	1	4	0	1	1	0	0	0	0	1	0	0		1		1	1	1	0	0	1	1	0		3	0
105	6	22	16	1	2	3	9849398810	yan104098@gmail.com		117	75	98	90	172	1	29	8	2	3	1	2	0	5	1	1	1	0	1	0	1	0	0	0	0	0		0		1	1	0	0	0	0	0	0		3	3
86	6	22	16	1	2	3	9841299995		subash diwakar	124	68	97	70	159	1	36	18	2	3	1	2	0	15	1	3	0	0	0		0					0		0		1	0	0	0	1	0	0	0		3	0
89	6	22	16	1	2	3	9849425642	dmangles.md@gmail.com	mangleswor dhonju	114	76	93	75	174	1	37	16	2	3	1	2	1	13	1	1	0	0	0		0					0		1	leg pain	0					0	0			3	0
91	6	22	16	1	2	3	9841400822	shrestha.dhana@gmail.com	dhan kumar shrestha	143	90	96	69	163	1	43	10	2	4	1	2	0	5	1	3	0	0	1	1	0	0	0	0	0	0		0		0					0	0			3	0
93	6	22	16	1	1	1	9841753567	balgopal70@gmail.com		123	79	79	53	156	1	35	17	2	3	1	1	0	15	1	3	0	0	0		0					0		0		1	0	0	1	0	0	0	0		3	1
76	6	22	16	1	1	3	9841402973	rajanlakhaju@hotmail.com	rajan lakhaju	123	78	96	67	157	1	47	13	2	3	1	1	0	5	1	3	0	0	0		0					0		0		0					0	0			1	0
83	6	22	16	1	2	3	9841042790	rampsuwal@gmail.com\	rpsuwal@hotmail.com	121	81	95	75	168	1	57	37	2	3	1	2	1	5	1	3	0	0	1	1	1	1	0	0	1	0		0		1	1	0	1	0	0	0	0		3	2
90	6	22	16	1	1	3	9841848281			114	74	111	90	161	1	47	30	5	3	1	1	0	10	0	1	0	0	0		0					0		0		1	1	0	0	0	0	0	0		3	0
98	6	22	16	1	2	3	9841102916	krishnamabn@yahoo.com	krishna man	137	94	89	69	167	1	48	25	2	2	1	2	1	10	1	1	1	0	1	0	0	0	0	1	0	0		0		1	0	0	0	0	1	0	0		3	1
92	6	22	16	1	2	3	9863808035	bhattgd1@gmial.com	gd bhatt	132	62	90	60	164	1	28	3	5	2	2	1	1	5	1	4	0	0	1	1	1	0	0	0	0	0		0		0					0	0			3	0
87	6	22	16	1	2	3	9841131590	washsonjay@gmail.com		117	75	81	60	169	1	30	1	2	2	4	2	0	15	1	1	0	1	0		0					0		0		0					0	0			3	1
67	6	22	16	1	1	3	9869009053			113	70	93	60	151	2	28	5	5	3	1	2	0	60	1	4	1	1	1	0	0	0	0	1	0	0		0		1	1	0	0	0	0	0	0		3	0
71	6	22	16	1	1	1	9860652404	silpakarsarala@gmail.com\	sarala shilpakar	113	87	88	55	153	2	22	2	2	2	1	1	1	15	1	4	0	0	1	0	0	0	0	1	0	0		0		0					0	0			3	1
96	6	22	16	1	2	3	9841692200	sulochanakutuwo@yahoo.com		113	73	99	68	153	2	25	2	2	2	1	1	0	5	0	1	0	0	0		0					0		0		1	1	0	0	0	0	0	0		3	0
97	6	22	16	1	1	3	9841987889	rita_dhu01@yahoo.com		96	61	75	45	145	2	16	1	2	1	1	2	1	30	1	1	0	0	0		0					0		0		1	1	0	0	0	0	0	0		3	0
68	6	22	16	1	1	2	9803484605			116	79	81	50	147	2	36	15	2	2	1	2	0	15	1	3	1	1	0		0					0		0		1	1	0	0	0	0	0	0		3	0
72	6	22	16	1	1	2	9841043263			111	69	83	56	147	2	36	15	2	2	1	1	0	10	1	1	1	1	1	0	1	0	0	0	0	0		0		1	0	0	0	0	1	0	0		3	1
75	6	22	16	1	1	3	9849425198			120	80	60	55	155	2	35	13	2	1	1	1	1	5	1	1	1	0	0		0					0		0		1	1	0	0	0	0	0	0		3	1
77	6	22	16	1	2	2	9843159730			95	65	91	64	160	2	32	7	2	3	1	2	0	25	1	3	0	0	0		0					0		0		1	0	0	1	0	0	0	0		3	0
78	6	22	16	1	1	3	9841605374	ramlaxmiawal@gmail.com	ram laxmi awal	109	66	90	55	150	2	34	15	2	3	1	2	1	5	0	3	1	1	0		0					0		0		1	1	0	0	0	1	0	0		3	0
79	6	22	16	1	2	2	9849931313	bhagawatiacharya2071@gmail.com		112	69	97	70	149	2	35	8	5	3	1	1	1	15	1	3	0	0	0		0					0		0		1	0	0	0	0	1	0	0		3	0
80	6	22	16	1	2	3	9841576937	criaasucal_ks@yahoo.com		110	74	96	68	147	2	33	15	2	3	1	2	0	10	0	3	0	0	0		0					0		0		0					0	0			3	0
82	6	22	16	1	1	1				113	68	103	70	160	2	31	11	2	3	1	2	1	15	1	1	0	0	1	0	0	0	0	0	1	0		0		1	1	0	0	0	0	0	0		3	0
84	6	22	16	1	2	1	9851135486	gyanshrestha@gmail.com		123	79	96	68	163	2	38	15	2	2	1	2	0	5	1	1	0	0	1	0	1	0	0	0	0	0		0		1	1	0	0	0	1	0	0		3	0
85	6	22	16	1	2	3	9841637282		shreeya pahiju	117	73	103	75	151	2	32	13	2	3	1	2	1	15	1	1	0	0	0		0					0		0		0					0	0			3	0
73	6	22	16	1	1	3	9849077755			134	79	103	69	157	2	45	24	5	2	1	2	0	30	1	4	1	0	0		0					0		0		1	1	0	0	0	1	1	0		3	1
95	6	22	16	1	2	3	9841900417			110	75	94	65	150	2	45	20	2	1	1	2	1	15	1	1	1	1	0		0					0		0		0					0	0			3	1
101	6	22	16	1	1	3	9844015822			119	75	103	70	153	2	49	23	5	3	1	1	0	120	0	4	0	0	0		0					0		1		0					0	0			3	0
102	6	22	16	1	1	3	9841431132			141	88	75	51	148	2	49	25	2	2	1	2	0	45	0	4	0	0	0		0					0		0		0					0	0			3	1
104	6	22	16	1	1	3	9841966603			120	71	91	57	146	2	45	21	2	2	1	2	1	45	1	4	1	0	0		0					0		0		1	1	0	0	0	0	0	0		3	1
69	6	22	16	1	2	3	9823	reshmanhema@mail.com	sony nhemphphuki	119	69	71	55	160	2	20	2	2	2	2	1	0	60	1	4	0	1	1	0	0	0	0	1	1	0		0		1	1	0	0	0	1	0	0		3	1
70	6	22	16	1	1	3	9841791196	shilpakarrita@gmail.com		112	73	83	52	153	2	27	1	2	3	2	1	1	10	1	1	1	0	0		0					0		0		0					0	0			3	1
74	6	22	16	1	1	3	9860488851			120	80	80	71	150	2	26	12	2	2	2	2	0	20	1	1	0	0	0		0					0		0		0					0	0			3	1
100	6	22	16	1	1	3				112	70	85	55	152	2	19	2	2	1	2	1	0	30	1	4	1	0	1	0	1	0	0	0	0	0		0		0					0	0			3	2
99	6	22	16	1	1	3	9841334736			117	75	87	56	145	2	40	20	2	2	3	2	1	30	1	4	0	1	0		0					0		0		1	1	0	0	0	0	0	0		3	0
94	6	22	16	1	1	3	9841020937			122	71	99	75	154	2	45	14	2	2	4	1	1	20	1	1	1	1	1	0	0	0	0	0	1	0		0		1	0	0	0	0	1	0	0		1	1
248	7	15	24	2	2	3	9841495228	ramkchawal@gmail.com	chawal_ramkrishna@yahoo.com	128	81	97	66	156	1	41	14	2	2	1	1	1	15	1	3	1	0	0		0					0		0		1	0	0	0	0	1	0	0		3	0
256	7	15	24	2	1	1	9860024992			85	61	95	61	169	1	43	5	3	3	1	1	0	30	1	3	1	1	1	1	1	0	0	1	1	0		0		0					0	0			3	0
258	7	15	24	2	1	3	9849121566			100	68	91	55	145	1	31	7	5	2	1	1	0	5	1	1	0	1	0		0					0		0		1	0	0	0	0	1	0	0		3	0
262	7	15	24	2	2	3	9849713009	bracemb@yahoo.com		135	92	104	83	175	1	38	2	3	4	1	2	1	30	1	3	1	0	0		0					0		0		0					0	0			3	0
245	7	15	24	2	1	2	9841950550			130	88	106	80	160	1	53	27	5	1	1	1	0	20	0	3	0	0	0		0					0		0		1	1	0	0	0	1	0	0		3	0
246	7	15	24	2	2	3	9851199262	dnbidhya@gmail.com		112	74	100	74	165	1	46	23	5	2	1	1	1	20	1	3	0	0	0		0					0		0		1	1	0	0	0	0	0	0		3	0
247	7	15	24	2	2	3	9841899899	gcnarendrabikram@gmail.com	narendra bikram gc	177	124	89	55	151	1	48	15	5	3	1	2	1	105	0	4	0	0	0		0					0		0		1	1	0	1	1	0	0	0		3	1
250	7	15	24	2	1	3	9849427886			108	66	100	79	173	1	55	25	5	2	1	2	0	25	1	4	0	0	0		0					0		0		1	1	1	0	0	1	1	0		1	1
251	7	15	24	2	2	1	9841558748			140	90	98	85	170	1	46	24	2	2	1	2	0	25	1	3	0	1	1	1	0	0	0	0	0	0		0		1	1	0	0	0	0	0	0		3	1
252	7	15	24	2	1	3	9841212995			124	86	98	94	178	1	48	28	5	2	1	1	0	2	1	3	0	0	0		0					0		0		1	1	1	0	0	0	0	0		3	1
264	7	15	24	2	1	3	9841654400			131	93	108	80	170	1	50	30	5	3	1	1	0	30	1	1	0	0	0		0					0		0		1	1	1	0	0	1	0	0		3	2
263	7	15	24	2	1	3	9851147942	shahirajan64@gmail.com		135	100	96	69	163	1	40	18	6	1	2	1	0	30	1	3	0	0	0		0					0		0		1	1	0	0	0	0	0	0		3	2
255	7	15	24	2	2	2	9860415198			141	97	97	65	158	1	53	35	2	1	4	1	0	45	1	4	1	1	1	1	0	0	0	0	0	0		0		1	1	1	0	0	1	0	0		3	1
253	7	15	24	2	2	3	9843317429			118	99	90	64	153	2	26	8	2	1	1	2	0	150	0	4	0	1	0		0					0		0		1	1	0	0	0	1	0	0		3	0
254	7	15	24	2	1	1	9849139096			108	67	88	60	148	2	28	10	2	2	1	2	0	40	0	4	0	1	0		0					0		0		1	1	0	0	0	1	0	0		3	2
259	7	15	24	2	2	3	9841004712	dhital2015ambi@gmail.com	ambika dhital	104	69	94	67	161	2	28	10	5	3	1	3	1	45	1	4	1	0	0		0					0		0		0					0	0			3	0
260	7	15	24	2	1	3	9861847776	sujala.adhikari.baniya@gmail.com	sujalabiplav Baniya	111	65	67	44	157	2	20	2	5	1	1	1	1	25	1	1	0	1	0		0					0		0		1	1	0	0	0	1	0	0		3	2
257	7	15	24	2	1	1	9818514383			128	71	88	58	154	2	57	25	5	2	1	1	1	60	0	1	0	0	0		0					0		0		0					0	0			3	0
249	7	15	24	2	1	1	9849749281		muna khadka 12	107	67	77	50	153	2	25	7	5	3	2	1	1	35	1	1	1	1	1	0	1	0	0	1	1	0		0		1	1	1	1	0	1	1	0		3	2
261	7	15	24	2	1	3	9860025667	sumeeta.lama439@gmail.com	sumeeta.lama	110	85	95	79	158	2	25	8	2	3	2	1	1	20	0	3	0	0	1	1	0	0	1	0	0	0		0		0					0	0			3	0
345	8	11	11	1	2	1	9841692448	kgachaji@yahoo.com		129	95	92	62	152	1	42	20	2	3	1	2	0	5	1	3	0	0	1	0	0	0	0	1	0	0		0		1	1	0	0	1	1	1	0		2	0
346	8	11	11	1	2	1	9849929290	phaiju.rp@gmail.com	ratna prasad phaiju	123	70	99	75	168	1	33	10	2	3	1	1	1	30	1	1	1	1	0		0					0		0		1	1	0	0	1	1	0	0		3	0
352	8	11	11	1	2	3	9843212296	suwallaxmi1@gmail.com	suwallaxmisundar	131	85	102	89	173	1	32	13	2	3	1	2	1	10	1	3	0	0	1	1	0	0	0	0	0	0		0		0					0	0			3	0
354	8	11	11	1	2	3	9841785683	suwal.ukesh@gmail.com	ukesh suwal	121	78	97	70	155	1	30	1	2	2	1	2	1	15	1	3	0	1	0		0					0		0		1	1	0	0	1	0	0	0		3	1
360	8	11	11	1	2	3	9841621018	nabinprajapati@yahoo.com		114	76	99	80	175	1	35	16	2	3	1	1	1	10	0	3	1	0	1	0	1	0	0	0	0	0		0		0					0	0			3	1
140	6	22	11	1	1	3	9841848281			114	74	111	90	161	1	47	30	5	3	1	1	0	10	0	3	0	0	0		0					0		0		1	1	0	0	0	0	0	0		3	0
141	6	22	11	1	1	3	9849172956			198	100	88	57	160	1	50	25	2	2	1	2	0	20	1	1	1	1	0		0					0		1		1	1	1	0	0	0	0	0		3	1
347	8	11	11	1	1	2	9841394917			132	77	90	55	151	1	50	32	5	1	1	1	1	60	1	4	0	0	1	0	1	0	0	1	0	0		0		1	1	0	0	0	1	0	0		3	1
349	8	11	11	1	1	2	9841987674	yakamiganga@yahoo.com		141	83	94	72	166	1	58	33	2	2	1	1	1	10	1	1	1	1	1	1	0	0	0	1	0	0		0		1	1	0	0	1	1	0	0		3	1
350	8	11	11	1	2	3	9841791101			119	71	95	60	157	1	50	29	2	3	1	1	0	20	1	1	0	1	1	1	1	0	0	1	1	0		0		1	1	0	0	1	0	0	0		3	0
351	8	11	11	1	2	3	9841358483	harimusyakhwo@yahoo.com		131	86	104	84	163	1	48	25	2	2	1	1	1	25	1	3	0	1	0		0					0		0		0					0	0			3	1
356	8	11	11	1	1	3	9849320304		sanam khatri	120	80	91	67	159	2	26	5	2	2	1	2	1	30	0	3	0	0	0		0					0		0		0					0	0			1	1
357	8	11	11	1	1	3	9841131159	raazi_stha@yahoo.com	rajeshwori.shrestha	98	67	80	58	155	2	27	4	2	1	1	2	1	4	0	1	0	1	0		0					0		0		0					0	0			1	0
138	6	22	11	1	1	3	9841795285			108	77	83	59	149	2	32	11	2	2	1	1	1	30	0	4	0	0	1	1	0	0	0	1	0	0		0		1	1	0	0	0	0	0	0		3	1
139	6	22	11	1	1	1	9841900938			130	89	89	57	146	2	35	10	2	3	1	1	1	20	1	4	1	0	0		0					0		0		1	1	0	0	0	0	0	0		3	1
344	8	11	11	1	1	2	9841782173	blax.2013@yahoo.com	laxmi shori duwal	99	68	77	49	149	2	33	13	2	3	1	2	0	15	1	1	1	1	0		0					0		0		1	1	0	0	0	0	0	0		3	1
348	8	11	11	1	1	3	9841753822			127	111	96	65	156	2	42	25	2	2	1	1	0	20	1	1	0	0	0		0					0		0		1	1	0	0	0	0	0	0		3	0
353	8	11	11	1	2	3	9803848743	janunabaiju42@gmail.com	januma_kb@yahoo.com	119	69	89	52	142	2	30	10	2	2	1	1	0	20	1	1	0	1	0		0					0		0		1	0	0	0	0	1	0	0		3	0
355	8	11	11	1	2	3	9841580211	susilanya@gmail.com		125	75	89	58	150	2	34	15	2	3	1	2	1	15	1	1	0	0	0		0					0		0		1	1	0	0	0	1	0	0		3	2
358	8	11	11	1	2	3				118	83	100	79	157	2	39	18	2	1	1	1	1	5	1	1	1	1	1	0	0	0	0	1	0	0		0		1	1	0	0	0	0	0	0		1	1
359	8	11	11	1	1	3	9841791083			97	70	89	65	148	2	31	13	2	2	1	1	0	45	1	1	1	1	0		0					0		0		1	1	0	0	0	1	0	0		3	0
142	6	22	11	1	1	1	9841987823			111	68	112	80	158	2	62	35	2	2	1	2	1	20	1	1	0	1	0		0					0		0		0					0	0			3	0
343	8	11	11	1	2	1				120	80	103	66	149	2	45	15	5	1	1	1	0	30	1	1	1	1	0		0					0		0		0					0	0			3	1
317	8	10	12	1	2	3	9841394593	lilapdng@gmail.com		120	81	98	68	158	1	44	22	2	3	1	2	1	25	1	4	1	0	1	0	1	0	0	0	0	0		0		1	1	0	0	0	0	0	0		3	2
322	8	10	12	1	2	3	9841393572	jagannath3572@gmail.com	jagannath sharma	130	87	94	69	161	1	42	19	5	3	1	2	1	8	1	3	0	0	0		0					0		0		0					0	0			3	1
318	8	10	12	1	2	3				103	97	93	60	154	1	48	21	5	3	1	2	0	40	1	1	0	0	1	0	0	0	0	1	0	0		0		0					0	0			3	2
319	8	10	12	1	1	3	9841300036	kggainju@gmail.com		118	77	100	75	164	1	51	27	2	2	1	1	0	20	1	1	0	1	0		0					0		0		1	1	0	0	1	0	0	0		3	0
320	8	10	12	1	2	3	9841670280	surendradejoshi@gmail.com		121	78	94	66	169	1	50	25	5	3	1	1	0	60	1	4	1	1	0		0					0		0		1	0	0	0	0	0	1	0		3	0
324	8	10	12	1	1	3	9841883994			108	70	97	80	168	1	45	20	5	2	1	1	0	35	1	3	1	1	1	0	1	0	0	0	0	0		0		0					0	0			3	0
328	8	10	12	1	2	2	9841621146	PRASADSHYAM@GMAIL.COM		161	104	99	64	148	1	50	20	2	3	1	1	1	15	1	1	0	0	1	0	0	0	0	0	1	0		0		0					0	0			2	0
314	8	10	12	1	1	2	9841545370			133	83	88	58	158	2	33	7	2	1	1	2	1	12	0	1	1	0	1	0	0	0	1	0	0	0		0		0					0	0			1	0
321	8	10	12	1	2	3	9841021142	suwalsuman2074@gmail.com		118	78	90	61	160	2	38	18	2	3	1	2	0	30	1	1	1	1	1	0	1	0	0	1	1	0		0		1	1	0	0	1	1	1	0		1	0
323	8	10	12	1	1	3	9849125037			105	84	84	51	156	2	33	9	5	3	1	2	1	10	1	3	0	1	0		0					0		0		0					0	0			3	0
325	8	10	12	1	1	1	9841991101			141	97	86	58	153	2	40	25	2	1	1	2	0	20	0	4	0	1	0		0					0		0		0					0	0			3	0
315	8	10	12	1	2	3	9842045276		nirmala bhandari	109	75	99	61	148	2	53	25	5	3	1	2	1	45	1	3	0	1	0		0					0		0		1	0	0	0	0	1	0	0		3	0
316	8	10	12	1	1	3	9849224375			110	66	92	58	147	2	56	38	2	2	1	1	1	90	1	4	0	1	1	1	0	0	0	0	0	0		0		1	0	0	0	0	0	1	0		3	1
326	8	10	12	1	1	3	9851129380			133	79	110	79	151	2	58	40	5	3	1	1	1	60	1	4	1	1	1	0	0	0	0	1	0	0		0		0					0	0			3	1
327	8	10	12	1	1	1	9860116288			107	71	95	68	148	2	57	37	2	3	1	1	0	130	1	4	1	1	1	0	0	0	0	1	1	0		0		0					0	0			3	0
113	7	11	14	1	1	3				116	73	99	75	162	1	26	9	5	2	1	2	0	10	1	3	1	0	1	0	0	0	0	0	0	0		0		1	1	1	0	1	1	1	0		3	1
206	7	12	14	1	2	3	9841969012	bhattaraibimal988@gmail.com	bhattaraibimal1988@yahoo.com	129	87	87	60	162	1	29	5	5	3	1	2	1	30	0	1	0	0	0		0					0		0		0					0	0			3	0
109	7	11	14	1	2	3	9841430842	r_rnepal@yahoo.com		111	81	97	70	164	1	34	10	2	2	1	1	0	15	1	3	1	0	1	1	1	0	0	1	0	0		0		1	0	0	0	1	0	0	0		3	0
112	7	11	14	1	2	3	9851106353	vinaya2015@gmail.com		122	87	95	73	164	1	34	16	2	3	1	2	1	5	1	3	0	0	0		0					0		0		0					0	0			3	0
116	7	11	14	1	2	3	9841705339			116	72	101	78	166	1	37	10	5	3	1	1	0	50	1	4	0	0	0		0					0		0		1	1	0	0	0	1	0	0		3	3
107	6	11	14	1	1	3	9813390142			163	99	102	62	154	1	56	34	2	3	1	1	0	20	1	3	0	1	0		0					0		0		0					0	0			1	1
121	7	11	14	1	2	3	9841495292	rtuitui@yahoo.com	roshan raj tuitui	136	87	98	70	160	1	45	23	2	3	1	2	0	20	1	3	1	0	1	1	0	0	0	1	0	0		0		1	1	0	0	0	1	0	0		3	1
115	7	11	14	1	1	3				120	80	80	53	146	2	29	14	2	3	1	2	0	15	1	1	1	0	0		0					0		0		0					0	0			3	0
106	7	12	14	1	1	3				104	71	81	52	157	2	34	16	2	2	1	2	1	10	0	1	0	1	1	1	0	0	0	0	0	0		0		1	1	0	0	0	1	0	0		3	1
119	7	11	14	1	2	3	9841604516	jeny_kiran@yahoo.com	jeny baral	97	63	91	54	145	2	37	16	2	3	1	2	0	15	0	3	1	1	0		0					0		0		1	1	0	0	0	0	0	0		3	0
120	7	11	14	1	1	3	9849829328			99	55	83	64	156	2	34	10	2	2	1	1	0	45	1	4	1	1	1	0	0	0	1	1	0	0		0		1	1	0	0	0	1	0	0		3	1
110	7	11	14	1	1	2	9841648545			120	90	111	74	153	2	49	30	2	3	1	1	0	5	1	1	0	0	0		0					0		0		0					0	0			3	1
111	7	11	14	1	1	2				118	77	95	63	150	2	45	23	5	4	1	1	1	30	1	4	0	0	0		0					0		0		0					0	0			3	0
114	7	11	14	1	1	3	9843645300			116	67	95	55	145	2	58	31	2	2	1	2	1	60	1	4	0	1	1	0	1	1	0	0	1	0		1		1	0	0	0	0	1	0	0		3	1
118	7	11	14	1	1	3	9841041255			140	97	104	59	153	2	57	37	5	1	1	1	0	5	1	1	0	0	0		0					0		1		0					0	0			3	1
108	6	11	14	1	2	1	9843452470	kc101kanti@gmail.com	kanti kc	122	77	97	66	153	2	49	23	5	2	3	1	0	15	1	1	0	1	0		0					0		0		0					0	0			3	1
117	7	11	14	1	1	1	9841733179		jaya shrestha	122	79	100	68	153	2	50	30	2	3	4	1	1	90	1	4	0	1	0		0					0		0		1	0	0	1	0	0	0	0		3	0
307	7	26	15	1	2	3	9849989630	sejuttam2@gmail.com	uttam sejwal	120	71	98	75	169	1	29	9	1	1	1	1	1	45	1	4	0	0	0		0					0		1	tuberculosis	1	1	0	0	0	1	0	0		3	0
293	7	26	15	1	2	3	9851140588	dinanathshrestha@gmail.com	dinanath	121	64	101	84	173	1	41	21	2	3	1	1	1	30	0	3	0	0	0		0					0		0		1	1	0	0	1	0	0	0		3	0
298	7	26	15	1	2	3	9841436653	kapillamichhanbe33@gmail.com		110	70	90	68	170	1	38	17	5	3	1	2	1	20	1	3	0	1	1	0	0	0	0	1	0	0		0		1	1	0	0	0	0	0	0		3	0
299	7	26	15	1	1	3	9841358076			107	70	96	65	151	1	35	9	5	3	1	1	0	60	1	4	0	0	0		0					0		1	blindness	1	1	0	0	0	1	0	0		3	0
308	7	26	15	1	2	3	9841358261			124	78	95	80	181	1	38	21	2	3	1	2	0	45	1	3	0	1	0		0					0		0		1	1	0	0	0	1	1	0		3	1
291	7	26	15	1	1	3	9841458241			101	66	89	64	163	1	59	35	2	2	1	1	0	15	1	3	1	1	0		0					0		0		1	0	0	0	1	0	0	0		3	0
292	7	26	15	1	2	3	9841394482			124	85	94	66	153	1	48	26	2	3	1	1	1	30	1	3	0	0	0		0					0		0		1	0	0	0	0	1	0	0		3	0
296	7	26	15	1	1	1				120	80	85	65	125	1	45	23	5	2	1	2	0	80	1	4	1	1	0		0					0		0		1	1	0	0	0	1	1	0		3	0
297	7	26	15	1	2	2	9841299266		gdineshp@yahoo.com	110	70	94	70	170	1	46	28	2	2	1	2	1	45	1	4	0	1	1	1	1	0	1	1	1	0		0		1	0	0	1	1	0	1	0		3	1
305	7	26	15	1	1	1				116	72	100	70	167	1	55	32	2	2	2	1	0	3	1	1	0	1	0		0					0		0		0					0	0			3	0
300	7	26	15	1	2	3	9818105155			108	80	77	55	153	2	28	2	2	3	1	2	0	30	1	4	1	0	1	0	1	0	0	1	0	0		0		1	1	1	0	0	1	0	0		3	0
304	7	26	15	1	1	3	9868137900			101	64	85	65	159	2	25	8	1	1	1	2	0	60	1	4	0	1	1	0	1	0	0	0	0	0		0		1	1	1	0	0	1	1	0		3	0
310	7	26	15	1	1	3	9843104621			101	57	78	54	162	2	26	3	2	2	1	2	0	30	0	4	0	1	0		0					0		0		0					0	0			3	1
294	7	26	15	1	1	1	9849173236			104	65	99	70	165	2	42	18	2	3	1	1	0	25	1	1	0	1	0		0					0		0		1	1	0	0	0	0	0	0		3	1
301	7	26	15	1	1	3	9849074931			120	79	87	50	148	2	40	22	2	2	1	2	1	30	1	1	0	1	0		0					0		0		0					0	0			3	0
295	7	26	15	1	1	3	9843519718			126	80	102	71	174	2	50	30	2	2	1	2	1	5	1	1	0	1	1	0	0	0	0	1	1	0		0		0					0	0			3	1
302	7	26	15	1	1	3	9803724493			149	101	106	66	147	2	52	25	2	2	1	2	0	30	0	4	1	0	0		0					0		0		1	0	0	1	0	0	0	0		3	2
303	7	26	15	1	1	3				131	94	98	65	145	2	49	25	2	2	1	2	1	120	1	4	0	1	0		0					0		0		1	1	0	0	0	0	1	0		3	1
306	7	26	15	1	1	3	9841056684			115	75	100	66	153	2	45	25	5	3	1	2	0	30	0	4	0	1	1	0	0	0	0	1	0	0		0		0					0	0			3	0
309	7	26	15	1	1	1	9841552791			119	69	74	38	148	2	50	22	5	1	1	2	0	30	1	4	0	1	0		0					0		0		1	0	0	1	0	0	0	0		3	0
313	7	26	15	1	1	3	9844045761			114	81	100	61	146	2	50	30	5	1	1	2	0	130	0	4	0	1	0		0					0		0		0					0	0			3	0
311	7	26	15	1	1	3	9843270488			126	81	93	70	152	2	54	25	2	2	2	2	0	10	1	1	1	1	0		0					0		0		0					0	0			3	0
312	7	26	15	1	1	3	9841605399			122	70	102	67	158	2	52	25	2	1	2	2	1	15	0	1	0	1	0		0					0		0		0					0	0			3	0
337	8	11	21	2	1	3	9849178275	nepalparibartan@yahoo.com		103	61	81	54	149	1	31	10	5	3	1	1	0	45	1	3	0	1	0		0					0		0		1	1	0	0	0	0	0	0		3	3
338	8	11	21	2	1	1		pdghimire@gmail.com	pdghimire pradip	124	72	98	78	171	1	31	10	5	3	1	1	0	15	1	3	0	0	1	1	0	0	0	0	0	0		0		0					0	0			3	0
340	8	11	21	2	2	3	9841193713	ghim_dolakha@yahoo.com	ghim_dolakha@yahoo.com	104	78	98	77	168	1	32	7	5	3	1	1	1	30	1	3	1	1	1	0	1	0	0	1	0	0		0		0					0	0			3	1
342	8	11	21	2	2	3	9841753389	rcsharma2070@gmail.com\	rcsharma	118	75	98	80	163	1	36	10	5	3	1	2	1	30	1	3	1	0	0		0					0		0		0					0	0			3	0
329	8	11	21	2	1	3	9841215480			140	67	100	70	165	1	59	34	5	1	1	2	1	15	1	3	0	0	0		0					0		0		1	1	0	0	0	1	0	0		1	0
334	8	11	21	2	1	2	9843351549			173	109	97	70	165	1	54	30	5	1	1	1	0	10	1	1	0	0	0		0					0		0		1	1	1	0	0	1	1	0		3	4
336	8	11	21	2	1	3	9841300350			128	85	105	79	160	1	57	36	2	2	1	2	1	20	1	3	0	0	1	1	1	0	0	0	0	0		0		1	1	0	0	1	1	0	0		3	1
330	8	11	21	2	1	3	9841278509	sumigelalgmail.com	sumita gelal (humagain)	108	79	86	59	152	2	32	10	5	2	1	2	1	60	1	4	1	1	1	0	0	1	0	1	1	0		0		1	0	0	0	0	1	0	0		3	0
332	8	11	21	2	1	2	9841886930			96	63	87	55	146	2	42	12	5	1	1	1	0	101	1	1	0	1	0		0					0		0		1	1	0	0	0	0	0	0		3	0
333	8	11	21	2	1	3	9841430285			112	76	105	68	152	2	44	13	5	1	1	1	1	5	1	1	0	1	0		0					0		0		1	1	0	0	0	0	0	0		2	1
339	8	11	21	2	1	1	9843067771			124	79	102	69	160	2	40	10	5	1	1	1	0	15	1	1	0	1	0		0					0		0		1	1	1	0	0	1	0	0		3	0
341	8	11	21	2	1	1	9849406555			137	80	93	60	153	2	33	3	2	2	1	2	0	15	0	3	0	1	1	0	1	0	1	1	1	0		0		1	1	1	0	0	1	1	0		3	0
331	8	11	21	2	1	3	9841133404			101	63	89	60	159	2	47	27	2	1	1	2	1	60	1	4	1	1	0		0					0		0		0					0	0			3	1
335	8	11	21	2	2	3	9843153840			116	73	108	71	151	2	46	13	5	3	1	2	1	90	1	4	1	0	1	1	1	0	0	1	1	0		0		0					0	0			3	0
144	6	12	22	2	2	3	9841978686	shrestha_shyam14@yahoo.com	shyam shrestha phasku	110	71	85	62	159	1	30	11	2	3	1	1	0	40	1	3	1	0	1	0	1	0	0	1	1	0		0		1	1	0	0	0	1	0	0		3	2
146	6	12	22	2	1	3	9841393961	grijeeban2071@mail.com		145	86	107	82	174	1	41	21	6	3	1	2	0	30	1	3	0	1	0		0					0		0		1	1	1	0	0	1	0	0		3	1
149	6	12	22	2	1	3	9841848676	driklama111@gmail.com		125	82	100	71	157	1	40	21	2	3	1	2	0	20	1	3	1	0	1	1	0	0	0	0	0	0		0		1	1	1	0	0	1	1	0		3	2
151	7	12	22	2	1	3	9841547271	nyanpaneindra@gmail.com		114	74	92	74	168	1	33	10	5	3	1	2	1	25	1	3	0	0	0		0					0		0		0					0	0			3	1
152	7	12	22	2	2	3	9844232233	koiralakiran123@gmail.com	kiran koirala	118	82	91	69	175	1	39	5	5	3	1	2	1	15	1	3	1	0	1	0	1	1	0	1	0	0		0		0					0	0			3	1
154	7	12	22	2	1	1	9849128710			122	83	97	73	168	1	37	17	5	3	1	2	0	30	1	3	0	0	0		0					0		0		1	1	1	0	0	0	0	0		3	1
145	6	12	22	2	2	1	9841351903	arunchy207@gmail.com	arun kumar chaudhary	116	76	96	69	163	1	48	25	2	4	1	1	0	10	1	3	1	1	1	1	0	0	0	0	0	0		0		1	0	0	1	0	0	0	0		3	0
147	7	12	22	2	2	3	9849423834			125	81	101	72	165	1	57	35	5	2	1	1	0	25	1	1	0	1	0		0					0		0		1	1	0	0	0	0	0	0		3	1
150	7	12	22	2	2	3	9841358114	adhikaridhruba123@gmail.com		118	76	90	70	171	1	50	25	5	2	1	2	0	10	1	3	0	1	0		0					0		0		1	1	1	0	0	0	0	0		3	0
148	7	12	22	2	1	3	9841543040	depaklamichhane785@gmail.com	deepak prasad lamichhane	114	72	100	66	158	1	36	16	5	2	4	1	0	30	1	1	0	0	0		0					0		0		1	1	0	0	0	1	0	0		3	0
155	7	12	22	2	1	3	9851185671	sitaramlamichhane886@gmail.com	sharmasrl@yahoo.com	119	78	105	72	162	1	54	35	5	2	4	1	1	15	1	3	0	0	1	0	1	0	0	1	1	0		0		1	1	0	0	0	1	1	0		3	2
143	7	12	22	2	1	3	9840464635			124	81	91	63	153	2	28	5	5	2	1	2	0	10	1	4	0	0	0		0					0		0		1	1	1	0	0	0	0	0		1	1
160	7	12	22	2	1	1				109	70	82	50	161	2	29	5	5	2	1	1	1	25	1	4	1	1	0		0					0		0		1	1	0	0	0	1	1	0		3	2
243	7	12	22	2	2	1				109	70	82	50	161	2	29	5	5	2	1	1	1	25	1	4	1	1	0		0					0		0		1	1	0	0	0	1	1	0		3	2
244	7	12	22	2	1	3	9849621907			111	74	85	56	141	2	43	15	5	2	1	1	0	15	1	4	0	1	0		0					0		0		1	1	1	0	0	1	0	0		3	1
153	7	12	22	2	2	3	9841641045	baralsabitai@gmail.com		114	85	96	64	155	2	47	21	5	1	1	1	1	120	1	4	1	1	0		0					0		0		1	0	0	0	0	1	1	0		3	0
156	7	12	22	2	1	3	9843453232			111	90	100	70	153	2	48	23	5	1	1	2	0	15	1	1	1	0	0		0					0		0		1	1	0	0	0	1	0	0		3	1
157	7	12	22	2	1	3	9843453200		rita thapa	180	102	94	59	148	2	52	23	5	2	1	2	0	45	1	4	0	0	0		0					0		1	knee problem	1	1	0	0	0	1	1	0		3	0
158	7	12	22	2	1	3	9841518239			124	88	95	64	148	2	49	25	5	2	1	1	1	20	1	4	0	0	0		0					0		1	knee problem	1	0	0	1	0	0	0	0		3	0
161	7	12	22	2	1	3	9841509890			110	82	99	62	149	2	55	32	5	2	1	2	0	90	0	3	0	0	0		0					0		0		1	0	0	0	0	1	0	0		3	1
159	7	12	22	2	1	3	9849172664			120	73	96	64	157	2	43	16	5	3	2	2	0	20	1	4	0	0	0		0					0		0		1	1	1	0	0	1	1	0		3	2
162	7	12	22	2	1	3	9849425400	samjhanakafle153@gmail.com		119	78	88	55	155	2	30	10	5	3	3	1	1	30	1	4	0	1	0		0					0		0		1	1	0	0	0	1	1	0		3	0
189	7	13	23	2	2	3		thapasandeep3@gmail.com		117	64	88	65	164	1	27	4	5	2	1	2	1	10	0	3	0	0	0		0					0		0		1	1	0	0	0	1	1	0		3	4
193	7	13	23	2	2	1	9849126146		ananta lawaju	130	72	98	75	163	1	31	12	2	3	1	1	0	15	1	3	1	0	0		0					0		0		0					0	0			3	1
196	7	13	23	2	2	3	9841670184			135	82	90	70	164	1	30	6	2	3	1	1	1	10	1	3	1	1	1	0	1	0	0	1	1	0		0		1	1	0	0	1	0	0	0		3	0
190	7	13	23	1	1	1	9841299915			149	81	88	59	162	1	59	37	5	1	1	2	0	10	1	1	0	1	0		0					0		1		0					0	0			3	2
194	7	13	23	2	2	3	9841236470			121	83	93	68	166	1	53	37	5	2	1	2	0	10	1	1	0	1	0		0					0		0		1	1	1	0	0	1	1	0		3	1
191	7	13	23	2	1	3	9843169365	baniya_sabina@yahoo.com		115	67	97	58	150	2	29	10	5	2	1	1	0	120	1	4	0	0	0		0					0		1	appendicitis surgery	1	1	0	0	0	0	0	0		3	1
188	7	13	23	2	1	3	9841130000			110	63	106	74	151	2	38	6	2	2	1	2	0	10	1	3	0	1	0		0					0		0		1	0	0	0	0	1	1	0		3	1
195	7	13	23	2	2	3	9841693202			98	63	90	60	159	2	32	10	6	3	1	2	1	60	1	4	0	0	1	1	0	0	0	0	0	0		1		1	0	0	0	1	0	0	0		3	1
197	7	13	23	2	2	3	9843836513			130	72	92	50	152	2	34	17	5	3	1	1	0	60	1	1	1	1	1	0	0	0	0	1	1	0		0		1	1	1	0	1	1	1	0		3	1
198	7	13	23	2	2	2	9851143268		sush)thakuri@yahoo.com	117	70	102	63	146	2	38	9	6	3	1	2	1	20	1	1	1	1	1	0	0	0	0	1	1	0		0		0	0	0	0	0	0	0			3	0
185	7	13	23	2	1	3		shakuthapa1122@gmail.com		108	59	91	60	150	2	53	28	5	1	1	2	1	10	0	1	0	1	0		0					0		0		1	1	0	0	0	1	1	0		3	2
186	7	13	23	2	1	3	9849129926			117	77	81	59	146	2	46	28	5	1	1	1	0	10	0	1	0	1	0		0					0		0		1	1	0	0	0	1	1	0		3	2
199	7	13	23	2	1	3	9861848135			121	71	102	60	146	2	45	20	6	2	1	2	0	10	1	1	0	1	0		0					0		0		1	0	0	0	0	1	1	0		3	1
192	7	13	23	2	1	3	9843725300	warushrestha@gmail.com		110	66	92	58	156	2	26	5	2	2	2	3	0	15	1	1	1	1	0		0					0		0		1	1	0	0	0	0	0	0		3	0
187	7	13	23	2	2	3				130	87	104	70	157	2	50	28	2	1	2	2	0	10	1	1	0	1	0		0					0		0		0					0	0			3	5
213	7	14	25	2	1	3	9841374724	ghanashyam35@gmail.com		129	80	88	65	169	1	41	20	5	1	1	2	1	10	1	3	0	0	1	0	0	0	0	1	0	0		0		1	1	1	0	0	1	0	0		3	0
217	7	14	25	2	1	3	9841950947			130	90	96	69	163	1	44	19	2	1	1	2	0	90	1	4	0	1	0		0					0		0		1	1	1	0	0	1	0	0		3	0
220	7	14	25	2	1	3	9841394633	aarsen029@gmail.com	aarjen shakha	116	68	87	62	163	1	32	14	2	3	1	1	0	10	1	3	0	0	0		0					0		0		1	1	0	0	0	0	0	0		3	0
223	7	14	25	2	2	3	9841645834		raj kumar lamsal	120	75	88	64	164	1	32	1	5	3	1	2	0	60	1	4	1	0	1	0	1	0	0	0	0	0		0		1	1	0	0	0	0	0	0		3	1
232	7	14	25	2	1	2	9849057051			120	78	100	78	169	1	44	20	5	1	1	2	1	30	1	3	0	0	0	0	0	0	0			0		0		1	1	1	0	0	1	0	0		3	1
233	7	14	25	2	2	3	9841693751	prajapatisatyaprasad@gmail.com	satya prajapati	132	87	88	55	159	1	35	14	2	3	1	2	0	15	1	3	1	1	1	1	1	0	0	0	1	0		0		1	1	0	1	1	0	0	0		3	0
236	7	14	25	2	2	3	9841472692	rdshmi79@gmail.com	rdhami79@yahoo.com	150	90	103	86	170	1	40	15	5	3	1	2	1	50	0	1	0	0	0		0					0		0		0					0	0			3	2
237	7	14	25	2	1	3	9841958849			118	71	93	65	159	1	43	20	2	3	1	1	0	15	1	3	0	0	1	0	1	0	0	0	0	0		0		1	1	0	0	1	1	1	0		3	0
239	7	14	25	2	2	2	9841394807	thuya_chandra@yahoo.com		133	78	102	78	161	1	44	20	2	3	1	1	0	2	1	1	0	0	0		0					0		0		0					0	0			2	0
228	7	14	25	2	1	1	9841402920	rgkoju@gmail.com	ram gopal koju	119	81	99	74	157	1	46	23	2	3	1	1	0	45	1	4	0	0	1	1	0	0	0	0	0	0		0		1	1	0	0	0	0	0	0		3	1
229	7	14	25	2	2	3	9841654556	rajaramchhukan56@gmail.com		128	71	90	70	167	1	53	29	2	3	1	1	0	10	1	1	0	1	0		0					0		0		1	1	0	0	0	0	0	0		3	1
235	7	14	25	2	1	3	9841617185	sahadevsakhakarmi@gmail.com		116	78	116	77	153	1	46	27	2	1	1	1	0	50	1	1	0	0	0		0					0		0		1	1	0	0	0	0	0	0		3	0
238	7	14	25	2	2	3	9841586740	gopalbdrbsnt@gmail.com	gopalbdrbasnt@gmail.com	135	93	94	62	158	1	45	20	5	3	1	1	0	60	1	1	1	0	1	1	1	1	0	0	1	0		0		1	1	0	0	0	0	0	0		3	1
240	7	14	25	2	2	3	9841397252			145	93	90	54	143	1	52	29	2	3	1	1	0	20	0	3	0	0	1	0	0	0	0	1	0	0		0		1	0	0	0	1	0	0	0		3	2
224	7	14	25	2	1	1	9803453683	dahalmurari63@gmail.com	nuru.1342	106	75	93	75	174	1	22	2	1	2	2	2	0	50	1	3	1	1	1	1	1	0	1	1	0	0		0		1	0	0	1	0	0	0	0		3	1
215	7	14	25	2	1	3	9813041143			104	69	86	51	153	2	27	3	2	2	1	2	0	1	0	1	1	1	1	0	1	0	0	0	0	0		0		1	1	1	0	0	1	0	0		3	0
216	7	14	25	2	1	1	9840061953			106	70	94	66	161	2	27	9	2	1	1	2	1	15	1	4	0	1	0		0					0		0		1	1	1	0	0	1	0	0		3	0
218	7	14	25	2	1	3	9865456400			123	61	84	56	153	2	24	4	2	2	1	2	0	25	1	4	1	1	0		0					0		0		1	1	1	0	0	1	0	0		3	0
219	7	14	25	2	1	1	9861086355			115	72	73	45	149	2	22	4	5	1	1	1	1	30	1	3	1	0	0		0					0		0		1	1	0	0	0	0	0	0		3	1
221	7	14	25	2	2	3	9843212178			116	77	100	72	159	2	24	5	2	2	1	2	0	5	1	1	1	1	0		0					0		0		1	1	0	0	0	1	0	0		3	0
222	7	14	25	2	2	3	9818122717			111	72	80	51	154	2	29	5	2	1	1	1	0	5	1	3	1	1	0		0					0		0		1	1	1	0	0	1	1	0		3	1
225	7	14	25	2	2	3	9860598919			112	92	90	67	151	2	28	10	2	2	1	1	0	45	0	4	0	0	0		0					0		0		1	1	0	0	0	1	0	0		3	0
226	7	14	25	2	1	3	9843630541			118	78	76	54	163	2	28	5	2	1	1	1	1	15	1	1	0	0	0		0					0		0		1	1	1	0	0	1	0	0		3	0
234	7	14	25	2	1	3	9849094967			106	62	90	52	153	2	28	4	5	3	1	1	0	60	0	1	0	0	0		0					0		0		0					0	0			3	1
212	7	13	25	2	1	3	9841470065			90	70	76	58	152	2	38	23	2	2	1	2	0	75	0	4	0	1	0		0					0		0		1	1	1	0	0	1	0	0		3	1
214	7	14	25	2	1	3	9841352129	manuthapa990@gmail.com	manu thapa	150	97	101	80	160	2	36	5	5	2	1	1	0	60	1	1	0	0	1	1	0	0	0	0	0	0		0		1	0	0	0	0	1	0	0		3	1
241	7	14	25	2	1	2	9849423014			121	74	78	49	149	2	33	14	2	3	1	1	0	10	1	3	0	1	1	1	0	0	0	0	0	0		0		1	1	0	0	0	1	0	0		3	0
230	7	14	25	2	1	3	9841496379			131	87	100	68	152	2	48	25	5	2	1	2	0	120	0	4	0	0	0		0					0		0		0					0	0			3	1
242	7	14	25	2	1	3	9843303617			119	68	78	52	147	2	54	35	2	2	1	2	0	1	1	4	0	1	0		0					0		0		0					0	0			3	0
227	7	14	25	2	1	3	9861052746			103	66	68	48	152	2	23	3	5	1	2	1	0	25	1	4	0	0	0		0					0		0		0					0	0			3	1
231	7	14	25	2	2	3	9863790920			114	81	99	76	151	2	27	3	5	3	2	1	1	45	1	1	1	1	0		0					0		0		1	1	1	0	0	0	1	0		3	0
27	6	17	32	3	1	3	9849706511	prabhusah1234@gmail.com	prabhu23@gmail.com	113	73	96	70	173	1	26	3	3	2	1	2	0	20	1	1	1	1	1	0	1	0	0	0	0	0		0		0					0	0			3	2
33	6	17	32	3	2	3	9849706026			111	54	79	56	168	1	29	6	2	2	1	2	0	20	1	1	0	1	1	1	0	0	0	0	0	0		0		1	0	0	0	1	0	0	0		3	3
5	6	18	32	3	1	2	9860175551		sitaram baral	129	86	103	69	163	1	35	2	5	3	1	1	0	15	0	3	0	0	0		0					0		0		0					0	0			3	0
4	6	18	32	3	1	3	9803471657			125	75	101	77	164	1	46	10	5	1	1	1	0	15	1	1	0	0	0		0					0		1	knee problem	1	1	0	0	0	1	1	0		3	0
29	6	17	32	3	2	3	9841369193			138	81	100	70	158	1	54	33	2	3	1	2	0	20	1	1	0	0	0		0					0		0		0					0	0			3	2
24	6	17	32	3	2	3	9841932024	pokharel.ujjwolp@gmail.com	ujjwol pokharel	120	72	101	81	173	1	29	6	5	3	2	2	0	15	1	3	1	0	1	1	0	0	1	1	0	0		0		1	0	0	1	0	0	0	0		3	0
28	6	17	32	3	1	3			bhabana chamling	103	67	99	63	152	2	37	2	2	2	1	1	0	30	1	3	0	1	1	1	1	0	1	1	1	0		0		1	1	0	1	0	1	1	0		3	0
31	6	17	32	3	1	3	9841099566			131	73	75	45	146	2	51	23	5	1	1	1	0	30	1	1	1	1	0		0					0		0		0					0	0			3	0
32	6	17	32	3	1	3	9841671873	adhikarishanta@yahoo.com		122	69	83	58	147	2	50	25	5	3	1	1	1	120	1	4	0	0	0		0					0		1		0					0	0			3	1
25	6	17	32	3	1	3	9841648843			94	62	67	42	148	2	55	36	2	1	2	2	0	10	1	1	0	1	0		0					0		0		0					0	0			3	1
26	6	17	32	3	1	3	9864238391			98	66	90	62	155	2	46	17	2	2	4	1	0	45	0	4	0	1	0		0					0		0		0					0	0			3	1
30	6	17	32	3	1	3	9849282243			107	82	90	55	156	2	49	8	5	1	4	1	1	20	1	1	1	1	0		0					0		0		0					0	0			3	0
282	7	19	41	4	2	1	9868857453	biskeokendra40@gmail.com	bistekendra40@gmail.com	142	93	89	63	155	1	34	5	5	3	1	2	1	60	1	1	1	0	1	0	1	1	0	0	0	0		0		0					0	0			3	1
280	7	19	41	4	2	2	9741021383			119	82	94	70	158	1	55	35	2	1	1	2	0	5	1	3	0	1	0		0					0		0		1	1	1	0	0	1	1	0		3	0
284	7	19	41	4	2	3	9841323549	raiparsu_7@yahoo.com	rai_parsu_7@yahoo.com	131	96	98	70	165	1	46	25	2	3	1	1	1	40	1	3	0	0	1	0	0	0	1	0	1	0		0		1	1	1	0	0	1	1	0		3	0
285	7	19	41	4	1	2	9840034087			123	76	96	70	165	1	57	29	5	2	1	1	0	60	1	4	0	0	0		0					0		0		0					0	0			3	0
286	7	19	41	4	1	3	9841267969			121	76	107	66	156	1	48	26	5	1	1	2	0	60	1	1	0	1	0		0					0		0		1	1	0	0	0	1	1	0		3	0
279	7	19	41	4	2	3	9849872423	neupanetanka18@gmail.com	neupanetanka18@yahoo.com	128	82	85	57	163	1	31	5	5	3	2	2	0	120	1	1	1	1	0		0					0		0		1	1	1	0	0	1	1	0		3	1
287	7	19	41	4	1	3	9860500728			132	81	85	64	156	2	24	7	2	2	1	2	0	6	1	1	1	1	1	0	1	0	0	0	0	0		0		1	1	1	0	1	1	1	0		3	0
281	7	19	41	4	1	3	9843724683			126	74	97	80	157	2	30	8	2	2	1	2	1	60	1	3	1	0	0		0					0		0		0					0	0			3	3
288	7	19	41	4	2	3	9860006579			104	60	97	70	160	2	32	1	2	3	1	2	0	120	1	4	1	1	1	1	1	0	0	0	0	0		0		1	1	0	0	0	0	0	0		3	0
278	7	15	41	4	2	3	9843397983	amritakhadgae20@gmail.com		95	57	71	41	149	2	29	2	2	2	2	2	0	90	1	4	1	1	0		0					0		0		1	1	0	0	0	0	0	0		3	1
283	7	19	41	4	1	3	9849746512			106	69	81	55	151	2	22	6	2	1	2	1	0	10	1	1	0	1	0		0					0		0		1	1	1	0	0	1	1	0		3	0
289	7	19	41	4	1	3	9861488016			120	49	77	50	153	2	18	1	2	1	2	2	0	45	0	1	0	0	0		0					0		0		1	1	1	0	0	1	0	0		3	0
290	7	19	41	4	1	3	9848019417			112	66	78	49	159	2	17	3	2	1	2	1	0	20	1	1	0	1	0		0					0		0		1	1	1	0	0	1	0	0		1	1
201	7	13	42	4	1	3				176	112	93	70	168	1	40	6	2	3	1	2	0	6	0	3	0	0	0		0					0		0		1	1	0	0	0	0	0	0		3	0
208	7	13	42	4	2	3	9841791074	sreshbakhunchhe@gmail.com	shreshbakhunchhe@gmail.com	140	92	91	67	158	1	34	14	2	3	1	1	0	20	1	1	1	0	0		0					0		0		1	1	0	0	0	0	1	0		3	0
209	7	13	42	4	1	1	9841396447			128	76	90	67	170	1	34	7	2	2	1	2	0	15	1	3	1	1	1	0	1	0	0	0	0	0		0		0					0	0			3	0
200	7	13	42	4	1	3	9860770881			214	121	99	73	161	1	50	29	2	2	1	2	0	5	1	1	0	0	1	0	0	0	0	1	1	0		0		1	1	1	0	0	1	0	0		3	1
202	7	13	42	4	2	3				111	74	93	64	159	1	57	35	5	2	1	1	0	30	1	1	0	0	1	0	0	0	0	1	0	0		0		1	1	1	0	1	1	1	0		3	0
203	7	13	42	4	2	3	9841042825	spancha81@gmail.com	pancha.shree@gmail.com	139	101	100	79	168	1	26	3	2	2	2	1	0	10	1	1	0	0	0		0					0		0		1	1	0	0	1	1	0	0		3	0
204	7	13	42	4	1	3	9860674221			114	77	83	50	144	2	32	5	2	1	1	1	0	10	1	1	0	1	0		0					0		0		1	1	0	0	0	1	0	0		3	1
205	7	13	42	4	1	3	9849426531			116	78	87	55	153	2	33	2	2	1	1	2	0	10	1	1	0	1	1	0	0	0	0	1	1	0		1		1	1	1	0	0	0	0	0		3	0
211	7	13	42	4	2	3	9843125567	skhulimuli@yahoo.com		118	68	98	67	150	2	35	16	2	2	1	1	0	20	1	3	1	0	0		0					0		0		1	1	0	0	0	1	0	0		3	0
210	7	13	42	4	2	2	9849175299	munapandey1111@gmail.com	muna pandey	125	85	97	66	157	2	48	25	5	3	1	1	1	45	1	1	0	1	1	1	1	1	1	1	1	0		0		1	0	1	1	1	1	0	0		3	0
207	7	13	42	4	2	3				117	81	92	50	144	2	40	12	5	3	2	1	1	45	1	1	1	1	1	0	1	0	1	0	0	0		0		0					0	0			3	0
271	7	15	43	4	2	3	9851044254	aryalnp@yahoo.com	narayan prasad aryal	123	73	106	80	163	1	31	3	5	3	1	1	1	15	1	3	1	0	0		0					0		0		0					0	0			3	1
274	7	15	43	4	1	3	9849041098			115	73	89	65	165	1	44	20	5	2	1	2	0	10	1	3	0	1	0		0					0		0		1	1	1	0	0	1	1	0		3	1
265	7	15	43	4	1	3	9841650499	kapilk.c.@yahoo.com	kapil kc	99	61	85	57	165	1	45	22	5	3	1	1	1	5	1	3	0	1	0		0					0		0		1	1	1	0	0	1	1	0		3	0
266	7	15	43	4	2	3	9843452225	pandav_ad@hotmail.com	pandav adhikari	120	84	99	77	170	1	45	16	5	2	1	1	1	15	1	3	0	0	1	1	1	0	0	0	0	0		0		1	0	0	0	1	0	0	0		3	1
277	7	15	43	4	1	1	9841585188			128	82	99	70	161	1	50	30	6	1	1	2	0	30	1	3	1	0	1	0	1	0	0	0	0	0		0		0					0	0			3	0
275	7	15	43	4	1	1	9841543992			107	76	95	65	152	1	44	25	3	1	2	2	0	20	1	3	0	1	0		0					0		0		1	0	0	0	1	0	0	0		3	1
270	7	15	43	4	1	3	9849177094	pjptrituz@gmail.com		110	71	82	53	144	2	29	13	2	3	1	2	0	15	0	3	0	0	0		0					0		0		0					0	0			3	0
276	7	15	43	4	1	1	9861586885	selsma@yahoo.com		117	85	91	58	158	2	28	7	5	2	1	2	0	1	1	1	1	1	0		0					0		0		1	1	0	0	0	1	0	0		3	0
267	7	15	43	4	2	3	9841621582	tsaraswoti757@gmail.com		106	69	88	56	149	2	32	13	6	3	1	2	0	30	0	3	0	0	1	1	0	0	1	1	0	0		0		0					0	0			3	2
268	7	15	43	4	2	3	9841707978	karkimandira2013@gmail.com		113	76	95	65	156	2	30	3	5	3	1	1	1	25	1	3	0	0	0		0					0		0		0					0	0			3	0
269	7	15	43	4	1	3	9849074136			108	73	100	61	152	2	34	9	5	2	1	2	1	45	1	3	1	1	0		0					0		0		0					0	0			3	0
272	7	15	43	4	1	3	9841580969			104	70	82	58	150	2	32	5	5		1	1	1	20	1	3	1	1	1	0	1	0	0	1	1	0		0		1	0	0	1	1	1	1	0		3	1
273	7	15	43	4	1	3	9841300048			133	83	107	81	156	2	47	26	5	2	1	1	0	15	1	1	1	1	0		0					0		0		1	1	0	0	0	0	0	0		3	1
[truncated: 105 more columns]
